# Supplementary material for: Proteomic Profiling of Tears in Blau Syndrome Patients in Identification of Potential Disease Biomarkers
Source: Int J Mol Sci. 2024 Aug 1;25(15):8387. doi: 10.3390/ijms25158387 (PMC11312868; doi:10.3390/ijms25158387)
Supplement: Supplementary file 1 [file ijms-25-08387-s001.zip]

Archive with 7 entries (7 files):
- Figure S1.pdf
- Table S1.xlsx
- Table S2.xlsx
- Table S3.pdf
- Table S4.xlsx
- Table S5.pdf
- Table S6.pdf
