# Supplementary material for: Proteomic Profiling of Tears in Blau Syndrome Patients in Identification of Potential Disease Biomarkers
Source: Int J Mol Sci. 2024 Aug 1;25(15):8387. doi: 10.3390/ijms25158387 (PMC11312868; doi:10.3390/ijms25158387)
Supplement: Supplementary file 1 [file ijms-25-08387-s001.zip › Table S1.xlsx]

## Sheet: Sheet1
			A/B		A/C
Protein ID	Description	Gene Name	FC	p-value	FC	p-value
P62258	1433E_HUMAN 14-3-3 protein epsilon	YWHAE	2.06063	0.0763667	2.97789	0.146887
P05090	APOD_HUMAN Apolipoprotein D	APOD	0.597646	0.131481	1.6473	0.0465409
P06703	S10A6_HUMAN Protein S100-A6	S100A6	2.03076	0.0222902	2.46053	0.0542227
P07237	PDIA1_HUMAN Protein disulfide-isomerase	P4HB	1.46967	0.594556	1.21295	0.2196
Q6MZM9	PRR27_HUMAN Proline-rich protein 27	PRR27	0.828738	0.0730642	0.332021	0.487293
P59666	DEF3_HUMAN Neutrophil defensin 3	DEFA3	0.209769	0.0649089	0.147561	0.0011258
P30086	PEBP1_HUMAN Phosphatidylethanolamine-binding protein 1	PEBP1	0.839693	0.0546287	1.90056	0.620906
P00390	GSHR_HUMAN Glutathione reductase, mitochondrial	GSR	0.850664	0.0494453	1.85562	0.417008
P19105	ML12A_HUMAN Myosin regulatory light chain 12A	MYL12A	1.16735	0.364666	1.43784	0.639159
P04155	TFF1_HUMAN Trefoil factor 1	TFF1	1.81214	0.00352417	1.70432	0.00169779
Q08257	QOR_HUMAN Quinone oxidoreductase	CRYZ	0.834877	0.00820572	3.87465	0.736977
Q5D862	FILA2_HUMAN Filaggrin-2	FLG2	1.08457	0.623953	0.976251	0.9047
Q9NR45	SIAS_HUMAN Sialic acid synthase	NANS	1.02997	0.0258707	1.84915	0.91344
P98088	MUC5A_HUMAN Mucin-5AC	MUC5AC	2.4696	0.559541	1.11935	0.00231121
Q9BS40	LXN_HUMAN Latexin	LXN	0.530816	0.00827422	2.82047	0.270414
Q9Y6U3	ADSV_HUMAN Adseverin	SCIN	0.866645	0.402906	1.85635	0.762559
O95834	EMAL2_HUMAN Echinoderm microtubule-associated protein-like 2	EML2	1.5305	0.00023327	4.6007	0.0555006
P30046	DOPD_HUMAN D-dopachrome decarboxylase	DDT	0.969124	0.0185905	2.15013	0.88544
P00441	SODC_HUMAN Superoxide dismutase [Cu-Zn]	SOD1	0.820138	0.000836117	3.34785	0.300581
P55058	PLTP_HUMAN Phospholipid transfer protein	PLTP	2.45692	0.0445519	2.14243	0.0143917
A0A0A0MSQ0	A0A0A0MSQ0_HUMAN Plastin-3	PLS3	1.17234	0.0677834	1.72291	0.546549
Q6ZVX7	FBX50_HUMAN F-box only protein 50	NCCRP1	3.43602	0.010433	4.07554	0.0192183
O75368	SH3L1_HUMAN SH3 domain-binding glutamic acid-rich-like protein	SH3BGRL	0.913417	0.0138766	2.22602	0.483098
P52209	6PGD_HUMAN 6-phosphogluconate dehydrogenase, decarboxylating	PGD	2.15996	0.017683	2.86579	0.055892
F8W1R7	F8W1R7_HUMAN Myosin light polypeptide 6	MYL6	1.36016	0.00830931	2.1731	0.265592
P19013	K2C4_HUMAN Keratin, type II cytoskeletal 4	KRT4	6.92345	0.778165	0.888369	0.0144434
P18669	PGAM1_HUMAN Phosphoglycerate mutase 1	PGAM1	1.83585	0.0114211	3.12235	0.137319
Q00610	CLH1_HUMAN Clathrin heavy chain 1	CLTC	1.32573	0.649851	1.2124	0.273499
O43707	ACTN4_HUMAN Alpha-actinin-4	ACTN4	2.27758	0.156094	1.75402	0.0125873
Q5T0I0	Q5T0I0_HUMAN Actin-depolymerizing factor (Fragment)	GSN	0.894384	0.00365115	2.09331	0.49951
P35321	SPR1A_HUMAN Cornifin-A	SPRR1A	1.30784	0.482971	0.814769	0.348035
P15104	GLNA_HUMAN Glutamine synthetase	GLUL	1.45715	0.0158971	4.14708	0.250534
Q99880	H2B1L_HUMAN Histone H2B type 1-L	H2BC13	2.18887	0.751807	1.11939	0.00883457
P00352	AL1A1_HUMAN Retinal dehydrogenase 1	ALDH1A1	0.820265	0.0225177	2.65162	0.481812
P11021	BIP_HUMAN Endoplasmic reticulum chaperone BiP	HSPA5	1.94311	0.0235791	1.97985	0.0104216
C9JGI3	C9JGI3_HUMAN Thymidine phosphorylase (Fragment)	TYMP	1.77266	0.00757983	7.17458	0.15638
Q5VTE0	EF1A3_HUMAN Putative elongation factor 1-alpha-like 3	EEF1A1P5	1.36122	0.0103675	2.37684	0.287539
O60547	GMDS_HUMAN GDP-mannose 4,6 dehydratase	GMDS	1.08399	0.273119	2.28784	0.739915
Q96KP4	CNDP2_HUMAN Cytosolic non-specific dipeptidase	CNDP2	0.975076	0.0145746	2.87801	0.905523
P31947	1433S_HUMAN 14-3-3 protein sigma	SFN	2.35347	0.434166	1.36591	0.0168486
F6TLX2	F6TLX2_HUMAN Glyoxalase domain-containing protein 4	GLOD4	0.800952	0.00466549	2.91488	0.288867
P63261	ACTG_HUMAN Actin, cytoplasmic 2	ACTG1	1.45316	0.123946	1.71407	0.148496
P07900	HS90A_HUMAN Heat shock protein HSP 90-alpha	HSP90AA1	1.96589	0.00379376	3.28178	0.0594623
E9PK47	E9PK47_HUMAN Alpha-1,4 glucan phosphorylase	PYGL	1.64235	0.0325493	3.59375	0.148147
P00338	LDHA_HUMAN L-lactate dehydrogenase A chain	LDHA	1.39919	0.0119765	2.65588	0.276017
P02545	LMNA_HUMAN Prelamin-A/C	LMNA	1.49913	0.476657	0.768364	0.1694
P35900	Isoform 1 of Keratin	KRT13	7.71033	0.417524	0.66349	0.00902597
Q00796	DHSO_HUMAN Sorbitol dehydrogenase	SORD	0.72828	0.000124878	6.57507	0.0791884
P04179	SODM_HUMAN Superoxide dismutase [Mn], mitochondrial	SOD2	1.82647	0.105894	1.80336	0.11259
P08758	ANXA5_HUMAN Annexin A5	ANXA5	1.61406	0.0135646	1.99202	0.168469
E9PQS1	E9PQS1_HUMAN Ester hydrolase C11orf54 (Fragment)	C11orf54	1.21254	0.00503338	2.87558	0.450074
P30101	PDIA3_HUMAN Protein disulfide-isomerase A3	PDIA3	1.31812	0.324906	1.36496	0.620513
Q14764	MVP_HUMAN Major vault protein	MVP	1.26525	0.114281	1.78697	0.393186
D6RA82	D6RA82_HUMAN Annexin	ANXA3	1.11068	0.817644	1.10174	0.622074
P06744	G6PI_HUMAN Glucose-6-phosphate isomerase	GPI	1.56976	0.0640681	2.5607	0.281954
P60903	S10AA_HUMAN Protein S100-A10	S100A10	1.31362	0.277184	1.51123	0.35337
C9JEU5	C9JEU5_HUMAN Fibrinogen gamma chain	FGG	0.817467	0.46595	0.724496	0.27261
P30838	AL3A1_HUMAN Aldehyde dehydrogenase, dimeric NADP-preferring	ALDH3A1	1.85308	0.720185	1.23082	0.255753
P17066	HSP76_HUMAN Heat shock 70 kDa protein 6	HSPA6	1.46391	0.0723115	1.85414	0.216945
P06396	GELS_HUMAN Gelsolin	GSN	1.52344	0.0268726	1.81251	0.0679006
P28066	PSA5_HUMAN Proteasome subunit alpha type-5	PSMA5	0.836912	0.0687787	2.19438	0.281767
P09228	CYTT_HUMAN Cystatin-SA	CST2	1.48456	0.0122077	7.23045	0.577148
A0A0B4J1R6	A0A0B4J1R6_HUMAN Transketolase	TKT	2.0922	0.785776	1.33159	0.0573511
P00966	ASSY_HUMAN Argininosuccinate synthase	ASS1	0.954906	0.000364696	5.03295	0.851031
K7EJB9	K7EJB9_HUMAN Calreticulin (Fragment)	CALR	1.95208	0.628364	1.66695	0.0338197
H3BLU7	H3BLU7_HUMAN Aflatoxin B1 aldehyde reductase member 2 (Fragment)	AKR7A2	1.08734	0.0868951	2.37549	0.792238
P04264	K2C1_HUMAN Keratin, type II cytoskeletal 1	KRT1	0.881867	0.603666	0.898379	0.21554
F2Z2Q9	F2Z2Q9_HUMAN Low molecular weight phosphotyrosine protein phosphatase	ACP1	1.12068	0.0763151	1.6463	0.589828
P04075	ALDOA_HUMAN Fructose-bisphosphate aldolase A	ALDOA	1.00968	0.00176971	2.99403	0.973918
Q01518	CAP1_HUMAN Adenylyl cyclase-associated protein 1	CAP1	1.41607	0.0276271	2.03877	0.301285
P06733	ENOA_HUMAN Alpha-enolase	ENO1	1.23159	0.0452192	2.18066	0.529248
P31949	S10AB_HUMAN Protein S100-A11	S100A11	1.38168	0.207935	1.6163	0.314694
P02511	CRYAB_HUMAN Alpha-crystallin B chain	CRYAB	0.82674	0.566471	1.28526	0.542504
Q96IU4	ABHEB_HUMAN Protein ABHD14B	ABHD14B	0.833206	0.00573075	3.81205	0.529815
U3KQT1	U3KQT1_HUMAN S-formylglutathione hydrolase	ESD	0.783099	0.0017291	2.29372	0.225133
P08238	HS90B_HUMAN Heat shock protein HSP 90-beta	HSP90AB1	1.37859	0.00319362	3.50909	0.159058
O75083	WDR1_HUMAN WD repeat-containing protein 1	WDR1	1.2385	0.0118114	2.22351	0.444552
P30740	ILEU_HUMAN Leukocyte elastase inhibitor	SERPINB1	1.98962	0.0174306	3.39466	0.0917099
P23381	SYWC_HUMAN Tryptophan--tRNA ligase, cytoplasmic	WARS1	3.19593	0.0490208	3.98362	0.0360385
P01037	CYTN_HUMAN Cystatin-SN	CST1	1.04809	0.0200351	2.32643	0.851171
E9PKE3	E9PKE3_HUMAN Heat shock cognate 71 kDa protein	HSPA8	1.45591	0.0449539	1.89514	0.187286
P0DP25	CALM3_HUMAN Calmodulin-3	CALM3	0.98427	0.191762	1.68598	0.961335
O00299	CLIC1_HUMAN Chloride intracellular channel protein 1	CLIC1	1.45477	0.00238312	3.50503	0.241112
A0A0C4DG85	A0A0C4DG85_HUMAN All-trans-retinol dehydrogenase [NAD(+)] ADH7	ADH7	3.12129	0.280969	1.60245	0.00704921
P14550	AK1A1_HUMAN Aldo-keto reductase family 1 member A1	AKR1A1	0.983	0.02039	2.21987	0.910735
P22392	NDKB_HUMAN Nucleoside diphosphate kinase B	NME2	1.17229	0.0154539	2.31691	0.877053
Q3KNR6	Q3KNR6_HUMAN Hsc70-interacting protein	ST13	0.904019	0.0181608	1.98688	0.620167
P09211	GSTP1_HUMAN Glutathione S-transferase P	GSTP1	1.61686	0.0701599	1.95917	0.138625
J3QS39	J3QS39_HUMAN Polyubiquitin-B (Fragment)	UBB	1.31208	0.0962409	1.78024	0.192244
P07355	ANXA2_HUMAN Annexin A2	ANXA2	1.69532	0.0973598	1.78411	0.108561
Q06323	PSME1_HUMAN Proteasome activator complex subunit 1	PSME1	1.24006	0.00228106	3.20811	0.305407
P50395	GDIB_HUMAN Rab GDP dissociation inhibitor beta	GDI2	1.51903	0.00647027	2.60038	0.142427
G3V4M8	G3V4M8_HUMAN Heterogeneous nuclear ribonucleoproteins C1/C2 (Fragment)	HNRNPC	1.16192	0.0394391	1.67762	0.586742
P36952	SPB5_HUMAN Serpin B5	SERPINB5	1.2644	0.217303	1.55155	0.970713
P25788	PSA3_HUMAN Proteasome subunit alpha type-3	PSMA3	1.26407	0.0493371	2.43302	0.221646
Q6UWP8	SBSN_HUMAN Suprabasin	SBSN	0.280647	0.135372	0.621981	0.136772
P0DMV9	HS71B_HUMAN Heat shock 70 kDa protein 1B	HSPA1B	1.56434	0.113797	1.78695	0.160478
P62942	FKB1A_HUMAN Peptidyl-prolyl cis-trans isomerase FKBP1A	FKBP1A	1.4114	0.615364	1.18934	0.168836
P13647	K2C5_HUMAN Keratin, type II cytoskeletal 5	KRT5	3.54835	0.466462	0.716427	0.00725549
Q13228	SBP1_HUMAN Methanethiol oxidase	SELENBP1	0.762774	0.000850737	3.82582	0.122727
A0A1B0GW44	A0A1B0GW44_HUMAN Cathepsin D	CTSD	2.13494	0.646943	1.18843	0.0158852
P50238	CRIP1_HUMAN Cysteine-rich protein 1	CRIP1	0.712782	0.0412282	2.3678	0.222671
P07384	CAN1_HUMAN Calpain-1 catalytic subunit	CAPN1	1.75643	0.083608	2.11818	0.0688981
P30043	BLVRB_HUMAN Flavin reductase (NADPH)	BLVRB	0.660448	0.0152094	2.88022	0.0896904
P60174	TPIS_HUMAN Triosephosphate isomerase	TPI1	1.44717	0.0196987	1.95401	0.175094
X5D2R7	X5D2R7_HUMAN Proteasome subunit beta	PSMB8	0.959768	0.00654572	2.5237	0.816615
P68036	UB2L3_HUMAN Ubiquitin-conjugating enzyme E2 L3	UBE2L3	1.00062	0.0167316	1.92362	0.997581
P07737	PROF1_HUMAN Profilin-1	PFN1	1.63193	0.0306776	1.90518	0.0375382
P68363	TBA1B_HUMAN Tubulin alpha-1B chain	TUBA1B	2.16028	0.0151711	2.2838	0.016124
P02765	FETUA_HUMAN Alpha-2-HS-glycoprotein	AHSG	2.18039	0.992235	0.995451	0.0450145
O15145	ARPC3_HUMAN Actin-related protein 2/3 complex subunit 3	ARPC3	1.20905	0.0175786	2.29852	0.348694
Q01469	FABP5_HUMAN Fatty acid-binding protein 5	FABP5	1.37602	0.526418	0.732524	0.445938
U3KPR7	U3KPR7_HUMAN Calpain small subunit 1 (Fragment)	CAPNS1	1.35495	0.0590899	2.15848	0.20865
P47755	CAZA2_HUMAN F-actin-capping protein subunit alpha-2	CAPZA2	1.27583	0.0102622	2.16998	0.187143
Q04828	AK1C1_HUMAN Aldo-keto reductase family 1 member C1	AKR1C1	0.695025	0.0152179	3.83954	0.328264
A0A3B3IUC7	A0A3B3IUC7_HUMAN Fructose-bisphosphatase	FBP1	1.01444	0.0036087	3.70888	0.681231
P22626	ROA2_HUMAN Heterogeneous nuclear ribonucleoproteins A2/B1	HNRNPA2B1	1.76028	0.282959	1.37935	0.29746
P04406	G3P_HUMAN Glyceraldehyde-3-phosphate dehydrogenase	GAPDH	1.32976	0.160509	1.65898	0.318569
P30044	PRDX5_HUMAN Peroxiredoxin-5, mitochondrial	PRDX5	1.23561	0.0389693	2.06801	0.750319
Q8N339	MT1M_HUMAN Metallothionein-1M	MT1M	0.735258	0.00889937	2.93107	0.261083
P30085	KCY_HUMAN UMP-CMP kinase	CMPK1	0.962921	0.0749355	1.67684	0.828613
O14745	NHRF1_HUMAN Na(+)/H(+) exchange regulatory cofactor NHE-RF1	SLC9A3R1	0.999402	0.111481	2.07845	0.831639
P04083	ANXA1_HUMAN Annexin A1	ANXA1	1.14243	0.34011	1.39326	0.656282
B9A041	B9A041_HUMAN Malate dehydrogenase, cytoplasmic	MDH1	1.28666	0.040605	2.56924	0.381316
P63104	1433Z_HUMAN 14-3-3 protein zeta/delta	YWHAZ	2.43502	0.35889	1.46143	0.0192474
P80188	NGAL_HUMAN Neutrophil gelatinase-associated lipocalin	LCN2	1.00452	0.822874	0.913565	0.986508
P08779	K1C16_HUMAN Keratin, type I cytoskeletal 16	KRT16	0.335073	0.0662333	0.291134	0.0281624
O00151	PDLI1_HUMAN PDZ and LIM domain protein 1	PDLIM1	0.79591	0.0260776	2.0664	0.196973
P60866	RS20_HUMAN 40S ribosomal protein S20	RPS20	1.24406	0.172077	1.41775	0.31073
P52895	AK1C2_HUMAN Aldo-keto reductase family 1 member C2	AKR1C2	0.677252	0.0153366	3.53195	0.348951
P25311	ZA2G_HUMAN Zinc-alpha-2-glycoprotein	AZGP1	0.750478	0.0192768	0.696891	0.109586
P62937	PPIA_HUMAN Peptidyl-prolyl cis-trans isomerase A	PPIA	1.50588	0.103102	1.65582	0.134707
Q06830	PRDX1_HUMAN Peroxiredoxin-1	PRDX1	1.23327	0.0108186	2.26879	0.755574
P06576	ATPB_HUMAN ATP synthase subunit beta, mitochondrial	ATP5F1B	3.40254	0.167707	1.73671	0.00731335
P00738	HPT_HUMAN Haptoglobin	HP	4.16231	1.43643e-05	5.706	3.46834e-05
P18206	VINC_HUMAN Vinculin	VCL	1.26865	0.182245	2.11541	0.320142
P00558	PGK1_HUMAN Phosphoglycerate kinase 1	PGK1	1.35358	0.0208271	2.23871	0.323166
Q9Y2V2	CHSP1_HUMAN Calcium-regulated heat-stable protein 1	CARHSP1	0.672607	0.00280454	2.16423	0.0111972
P13489	RINI_HUMAN Ribonuclease inhibitor	RNH1	1.30613	0.0080874	2.89237	0.223899
P08729	K2C7_HUMAN Keratin, type II cytoskeletal 7	KRT7	4.06868	0.715744	1.17152	0.0377838
O75874	IDHC_HUMAN Isocitrate dehydrogenase [NADP] cytoplasmic	IDH1	1.71816	0.0120557	3.25418	0.19945
P26447	S10A4_HUMAN Protein S100-A4	S100A4	1.29744	0.201302	1.5483	0.389059
P40121	CAPG_HUMAN Macrophage-capping protein	CAPG	1.19544	0.000841359	2.46364	0.780643
P16152	CBR1_HUMAN Carbonyl reductase [NADPH] 1	CBR1	1.01686	0.00307302	4.35404	0.95038
P55072	TERA_HUMAN Transitional endoplasmic reticulum ATPase	VCP	1.61666	0.022021	2.0468	0.309891
P68371	TBB4B_HUMAN Tubulin beta-4B chain	TUBB4B	2.1065	0.0293188	2.05986	0.00901491
P25705	ATPA_HUMAN ATP synthase subunit alpha, mitochondrial	ATP5F1A	3.09325	0.255218	1.53354	0.00889076
P25815	S100P_HUMAN Protein S100-P	S100P	3.38455	0.000744217	2.45556	2.69754e-05
P48668	K2C6C_HUMAN Keratin, type II cytoskeletal 6C	KRT6C	1.03025	0.314856	0.78689	0.923262
P32119	PRDX2_HUMAN Peroxiredoxin-2	PRDX2	0.974283	0.0250105	2.17591	0.631347
P22314	UBA1_HUMAN Ubiquitin-like modifier-activating enzyme 1	UBA1	1.13666	0.00341508	2.86273	0.438621
P40926	MDHM_HUMAN Malate dehydrogenase, mitochondrial	MDH2	1.73075	0.155009	1.61398	0.0377132
P62805	H4_HUMAN Histone H4	H4C1	1.06245	0.114581	0.309212	0.795473
P14618	KPYM_HUMAN Pyruvate kinase PKM	PKM	1.27473	0.0237068	2.2558	0.417317
Q04760	LGUL_HUMAN Lactoylglutathione lyase	GLO1	0.888287	0.00933391	2.83663	0.671222
O95994	AGR2_HUMAN Anterior gradient protein 2 homolog	AGR2	1.09472	0.116344	1.48041	0.646414
G3V295	G3V295_HUMAN Proteasome subunit alpha type	PSMA6	0.990995	0.0108769	2.39865	0.961655
P09525	ANXA4_HUMAN Annexin A4	ANXA4	0.875738	0.0782281	2.03614	0.547351
P30041	PRDX6_HUMAN Peroxiredoxin-6	PRDX6	0.79517	0.038528	2.41006	0.341238
P68133	ACTS_HUMAN Actin, alpha skeletal muscle	ACTA1	1.33264	0.196399	1.6215	0.283339
P30040	ERP29_HUMAN Endoplasmic reticulum resident protein 29	ERP29	1.67472	0.00303844	3.31791	0.108698
P28838	AMPL_HUMAN Cytosol aminopeptidase	LAP3	1.35396	0.0134972	2.47932	0.110657
P37802	TAGL2_HUMAN Transgelin-2	TAGLN2	1.24669	0.029269	2.02617	0.464578
A0A0B4J1V0	HV315_HUMAN Immunoglobulin heavy variable 3-15	IGHV3-15	1.78866		0.983701	7.25785e-05
P08727	K1C19_HUMAN Keratin, type I cytoskeletal 19	KRT19	3.88607	0.735088	0.888018	0.00817084
P60981	DEST_HUMAN Destrin	DSTN	0.798152	0.181771	1.48838	0.17421
A0A0J9YXZ5	A0A0J9YXZ5_HUMAN Ras GTPase-activating-like protein IQGAP1	IQGAP1	1.46965	0.140226	1.67789	0.501919
A0A494C194	A0A494C194_HUMAN Xaa-Pro dipeptidase (Fragment)	PEPD	0.829454	0.0790655	2.14816	0.224731
P05787	K2C8_HUMAN Keratin, type II cytoskeletal 8	KRT8	2.52286	0.844908	0.934485	0.00557325
P01008	ANT3_HUMAN Antithrombin-III	SERPINC1	2.1705	0.120655	1.78141	0.00264756
P52907	CAZA1_HUMAN F-actin-capping protein subunit alpha-1	CAPZA1	1.49668	0.154562	1.81503	0.254113
P21980	TGM2_HUMAN Protein-glutamine gamma-glutamyltransferase 2	TGM2	0.872273	0.00334261	3.42806	0.535093
P10599	THIO_HUMAN Thioredoxin	TXN	1.61844	0.316923	1.3384	0.0736661
	Keratin 5	Krt5	2.7424	0.736519	0.899222	0.00843953
E9PLD0	E9PLD0_HUMAN Ras-related protein Rab-1B	RAB1B	2.69977	0.934858	1.13113	0.00346909
A0A087WUQ6	A0A087WUQ6_HUMAN Glutathione peroxidase	GPX1	0.906407	0.00504746	2.72974	0.658955
P05387	RLA2_HUMAN 60S acidic ribosomal protein P2	RPLP2	1.31537	0.508177	1.24582	0.418922
Q5TCU3	Q5TCU3_HUMAN Tropomyosin beta chain	TPM2	0.790434	0.137279	1.46484	0.479541
P02647	APOA1_HUMAN Apolipoprotein A-I	APOA1	3.27939	0.0334622	2.65462	0.00862356
Q9BR76	COR1B_HUMAN Coronin-1B	CORO1B	1.06921	0.00942657	2.13824	0.657766
Q9Y5Z4	HEBP2_HUMAN Heme-binding protein 2	HEBP2	1.08262	0.173508	1.61699	0.55865
P18510	IL1RA_HUMAN Interleukin-1 receptor antagonist protein	IL1RN	1.48142	0.97279	1.01321	0.271963
P13639	EF2_HUMAN Elongation factor 2	EEF2	1.02339	0.00256688	3.37208	0.902533
Q09666	AHNK_HUMAN Neuroblast differentiation-associated protein AHNAK	AHNAK	1.49658	0.506641	1.22004	0.00647235
P14174	MIF_HUMAN Macrophage migration inhibitory factor	MIF	1.15551	0.134342	1.65495	0.670413
P04080	CYTB_HUMAN Cystatin-B	CSTB	1.3108	0.0028655	2.8871	0.932988
P04792	HSPB1_HUMAN Heat shock protein beta-1	HSPB1	1.61321	0.362987	1.36267	0.102808
P60842	IF4A1_HUMAN Eukaryotic initiation factor 4A-I	EIF4A1	1.30743	0.0602504	2.26302	0.164124
P23526	SAHH_HUMAN Adenosylhomocysteinase	AHCY	0.875074	0.0642911	1.99508	0.486293
P13645	K1C10_HUMAN Keratin, type I cytoskeletal 10	KRT10	0.968537	0.248327	0.821953	0.757993
P50995	ANX11_HUMAN Annexin A11	ANXA11	0.966544	0.966953	1.01728	0.662077
I3L397	I3L397_HUMAN Eukaryotic translation initiation factor 5A (Fragment)	EIF5A	1.02829	0.00496799	2.05298	0.836695
A0A0G2JMB2	A0A0G2JMB2_HUMAN Immunoglobulin heavy constant alpha 2 (Fragment)	IGHA2	1.11568	0.0959734	0.320676	0.628829
A0A075B6K4	LV310_HUMAN Immunoglobulin lambda variable 3-10	IGLV3-10	0.866252	0.935842	1.02386	0.408559
C9JIS1	C9JIS1_HUMAN Guanine nucleotide-binding protein G(I)/G(S)/G(T) subunit beta-2 (Fragment)	GNB2	1.6925	0.556709	1.16895	0.111134
M0R261	M0R261_HUMAN 6-phosphogluconolactonase (Fragment)	PGLS	0.742752	0.0205875	2.38185	0.210437
P58546	MTPN_HUMAN Myotrophin	MTPN	0.747759	0.0782369	1.78011	0.259879
P02763	A1AG1_HUMAN Alpha-1-acid glycoprotein 1	ORM1	1.0862	0.231349	1.65952	0.769807
H3BSW3	H3BSW3_HUMAN Adenine phosphoribosyltransferase	APRT	1.56266	0.00931081	1.59129	0.0468106
Q5T985	Q5T985_HUMAN Inter-alpha-trypsin inhibitor heavy chain H2	ITIH2	4.91526	0.184505	1.47278	0.00504768
P49773	HINT1_HUMAN Histidine triad nucleotide-binding protein 1	HINT1	1.24818	0.00210952	2.87022	0.926104
P17931	LEG3_HUMAN Galectin-3	LGALS3	1.14564	0.019805	2.4646	0.953589
A0A087X2D0	A0A087X2D0_HUMAN Serine/arginine-rich-splicing factor 3	SRSF3	1.8081	0.0340443	3.74842	0.069482
H0Y2X5	H0Y2X5_HUMAN Aldehyde dehydrogenase 1 family, member A3, isoform CRA_b	ALDH1A3	0.698045	0.00191776	3.3479	0.0406932
F2Z393	F2Z393_HUMAN Transaldolase	TALDO1	2.10549	0.748867	0.917965	0.0896618
Q6UXB2	CXL17_HUMAN C-X-C motif chemokine 17	CXCL17	0.950375	0.369812	1.31284	0.789712
A0A0C4DGN4	A0A0C4DGN4_HUMAN Zymogen granule protein 16 homolog B	ZG16B	0.67199	0.00042	2.29309	0.00373991
P02749	APOH_HUMAN Beta-2-glycoprotein 1	APOH	1.63379	0.312794	1.54139	0.101541
Q5VY30	Q5VY30_HUMAN Retinol-binding protein	RBP4	2.91772	0.0520932	2.55767	0.00585944
O95968	SG1D1_HUMAN Secretoglobin family 1D member 1	SCGB1D1	0.371935	0.000240602	0.39506	2.20415e-09
P02774	VTDB_HUMAN Vitamin D-binding protein	GC	2.44532	0.0306562	2.29705	0.0103872
Q8NC51	PAIRB_HUMAN Plasminogen activator inhibitor 1 RNA-binding protein	SERBP1	1.22041	0.493311	0.804394	0.3403
P61981	1433G_HUMAN 14-3-3 protein gamma	YWHAG	1.95302	0.27342	1.29106	0.0210349
D6RAC2	D6RAC2_HUMAN Receptor of-activated protein C kinase 1	RACK1	1.12128	0.709268	1.17278	0.732522
E7EQR4	E7EQR4_HUMAN Ezrin	EZR	1.58568	0.0185459	2.48964	0.139179
P98160	PGBM_HUMAN Basement membrane-specific heparan sulfate proteoglycan core protein	HSPG2	0.822406	0.481574	0.68554	0.528045
Q96HC4	PDLI5_HUMAN PDZ and LIM domain protein 5	PDLIM5	0.673141	0.355256	1.45944	0.273483
F8W6I7	F8W6I7_HUMAN Helix-destabilizing protein	HNRNPA1	1.09172	0.124954	1.4312	0.731985
P61158	ARP3_HUMAN Actin-related protein 3	ACTR3	0.995066	0.164441	2.1587	0.986442
Q15181	IPYR_HUMAN Inorganic pyrophosphatase	PPA1	1.31111	0.000613803	5.25641	0.236871
P06702	S10A9_HUMAN Protein S100-A9	S100A9	0.77867	0.73531	1.10807	0.405407
B1AK87	B1AK87_HUMAN F-actin-capping protein subunit beta	CAPZB	1.60011	0.408738	2.18169	0.3168
K7ES72	K7ES72_HUMAN Calcyphosin (Fragment)	CAPS	0.672158	0.0458525	1.93316	0.144556
P35527	K1C9_HUMAN Keratin, type I cytoskeletal 9	KRT9	0.986613	0.0984402	1.3329	0.906058
P02671	FIBA_HUMAN Fibrinogen alpha chain	FGA	1.26942	0.771562	0.879683	0.195665
Q15365	PCBP1_HUMAN Poly(rC)-binding protein 1	PCBP1	1.78714	0.489562	1.77145	0.180758
P04004	VTNC_HUMAN Vitronectin	VTN	1.72033	0.467977	1.42966	0.219339
A0A024RA52	A0A024RA52_HUMAN Proteasome subunit alpha type	PSMA2	1.05131	0.15663	1.50788	0.783195
P08263	GSTA1_HUMAN Glutathione S-transferase A1	GSTA1	0.381468	0.00231602	10.3178	0.147384
P35754	GLRX1_HUMAN Glutaredoxin-1	GLRX	1.40688	0.109185	1.53089	0.411826
Q99878	H2A1J_HUMAN Histone H2A type 1-J	H2AC14	1.54088	0.399847	0.714582	0.110565
Q7Z406	MYH14_HUMAN Myosin-14	MYH14	1.81805	0.0480695	2.59059	0.121665
P20930	FILA_HUMAN Filaggrin	FLG	1.86091	0.605648	1.18009	0.0625641
Q8WUM4	PDC6I_HUMAN Programmed cell death 6-interacting protein	PDCD6IP	0.858596	0.180489	1.47143	0.122566
H0YA96	H0YA96_HUMAN Heterogeneous nuclear ribonucleoprotein D0 (Fragment)	HNRNPD	1.1431	0.0325475	1.81606	0.530649
E9PK01	E9PK01_HUMAN Elongation factor 1-delta (Fragment)	EEF1D	1.11954	0.00804878	2.21796	0.475847
P31946	1433B_HUMAN 14-3-3 protein beta/alpha	YWHAB	1.73463	0.476177	1.93625	0.272198
F5H6T1	F5H6T1_HUMAN Actin-related protein 2	ACTR2	0.961698	0.0892094	1.81399	0.911189
Q5T7C4	Q5T7C4_HUMAN High mobility group protein B1	HMGB1	1.97167	0.217674	1.76154	0.0104787
P06727	APOA4_HUMAN Apolipoprotein A-IV	APOA4	3.31524	0.0526096	2.36781	0.00678496
O75556	SG2A1_HUMAN Mammaglobin-B	SCGB2A1	0.335639	6.54294e-09	0.286259	4.6132e-08
P08603	CFAH_HUMAN Complement factor H	CFH	1.86995	0.0246991	2.37983	0.0426623
P00326	ADH1G_HUMAN Alcohol dehydrogenase 1C	ADH1C	1.21547	5.02412e-05	18.6033	0.521297
P07108	ACBP_HUMAN Acyl-CoA-binding protein	DBI	0.720389	0.184444	1.48229	0.148699
Q5JP53	Q5JP53_HUMAN Tubulin beta chain	TUBB	0.805922	0.840728	1.17574	0.353748
B9A064	IGLL5_HUMAN Immunoglobulin lambda-like polypeptide 5	IGLL5	0.887365	0.659014	0.863415	0.340449
P02675	FIBB_HUMAN Fibrinogen beta chain	FGB	0.83421	0.434209	0.699647	0.384274
Q14515	SPRL1_HUMAN SPARC-like protein 1	SPARCL1	0.827377	0.023301	0.427663	0.833258
P05109	S10A8_HUMAN Protein S100-A8	S100A8	0.877335	0.507647	1.25978	0.699569
A0A075B7B8	A0A075B7B8_HUMAN Immunoglobulin heavy variable 3/OR16-12 (non-functional) (Fragment)	IGHV3OR16-12	1.14639	0.77333	1.08786	0.449515
K7ELW0	K7ELW0_HUMAN Parkinson disease protein 7	PARK7	0.916718	0.00413943	3.10748	0.344807
P49189	AL9A1_HUMAN 4-trimethylaminobutyraldehyde dehydrogenase	ALDH9A1	1.06677	0.0166493	1.84444	0.657507
TRYP_PIG Trypsin - Sus scrofa (Pig).			1.04247	0.660176	0.83443	0.910075
A0A087WV45	A0A087WV45_HUMAN Transthyretin	TTR	2.17515	0.904054	1.05646	0.00962821
P01833	PIGR_HUMAN Polymeric immunoglobulin receptor	PIGR	1.03054	0.674636	0.88035	0.85338
Q16378	PROL4_HUMAN Proline-rich protein 4	PRR4	0.875808	5.78749e-05	2.59763	0.506462
Q5T6W2	Q5T6W2_HUMAN Heterogeneous nuclear ribonucleoprotein K (Fragment)	HNRNPK	1.28927	0.950923	1.01686	0.232141
Q14624	ITIH4_HUMAN Inter-alpha-trypsin inhibitor heavy chain H4	ITIH4	3.53839	0.0110364	3.26158	0.00917837
J3KTM9	J3KTM9_HUMAN Importin subunit beta-1 (Fragment)	KPNB1	1.46206	0.158051	0.759595	0.129466
P21964	COMT_HUMAN Catechol O-methyltransferase	COMT	0.999532	0.0840525	1.83344	0.998219
P62328	TYB4_HUMAN Thymosin beta-4	TMSB4X	1.16437	0.0700348	1.87798	0.618093
P01024	CO3_HUMAN Complement C3	C3	2.35242	0.0429129	2.29288	0.0136784
V9GYE3	V9GYE3_HUMAN Apolipoprotein A-II	APOA2	2.85312	0.149045	1.78407	0.00148995
P02787	TRFE_HUMAN Serotransferrin	TF	1.54932	0.0476585	2.10395	0.080657
B1AN48	B1AN48_HUMAN Small proline-rich protein 3 (Fragment)	SPRR3	0.736795	0.332591	0.663248	0.384063
P13796	PLSL_HUMAN Plastin-2	LCP1	1.64277	0.231546	1.62978	0.0230998
P50750	CDK9_HUMAN Cyclin-dependent kinase 9	CDK9	1.0344	0.605374	1.36847	0.713643
P02768	ALBU_HUMAN Albumin	ALB	1.74863	0.128434	1.76699	0.00908817
Q15185	TEBP_HUMAN Prostaglandin E synthase 3	PTGES3	0.826007	0.211885	1.52053	0.339617
P13693	TCTP_HUMAN Translationally-controlled tumor protein	TPT1	1.04984	0.502643	1.52502	0.883807
P01859	IGHG2_HUMAN Immunoglobulin heavy constant gamma 2	IGHG2	2.55375	0.0167903	2.89569	0.0176238
Q5T749	KPRP_HUMAN Keratinocyte proline-rich protein	KPRP	0.807703	0.962542	0.985339	0.248201
P01591	IGJ_HUMAN Immunoglobulin J chain	JCHAIN	1.00697	0.442911	0.778672	0.961795
P13798	ACPH_HUMAN Acylamino-acid-releasing enzyme	APEH	1.11174	0.221042	2.04355	0.709458
G3V1A4	G3V1A4_HUMAN Cofilin, non-muscle isoform	CFL1	1.0708	0.265324	1.38517	0.788823
O00757	F16P2_HUMAN Fructose-1,6-bisphosphatase isozyme 2	FBP2	1.03648	0.0519638	2.53007	0.559959
Q96S96	PEBP4_HUMAN Phosphatidylethanolamine-binding protein 4	PEBP4	0.603328	0.00244308	0.196369	0.0525774
F5H2R5	F5H2R5_HUMAN Rho GDP-dissociation inhibitor 2 (Fragment)	ARHGDIB	1.41021	0.680691	1.16809	0.287508
A0A024R6I7	A0A024R6I7_HUMAN Alpha-1-antitrypsin	SERPINA1	2.36158	0.00757507	2.88547	0.00765499
P06312	KV401_HUMAN Immunoglobulin kappa variable 4-1	IGKV4-1	1.24693	0.94018	1.01637	0.134425
O60664	PLIN3_HUMAN Perilipin-3	PLIN3	0.939103	0.827137	0.913153	0.714324
P01871	IGHM_HUMAN Immunoglobulin heavy constant mu	IGHM	2.23962	0.390689	1.29325	0.000299097
P00747	PLMN_HUMAN Plasminogen	PLG	2.07997	0.0325399	2.45768	0.0179751
K7EMV3	K7EMV3_HUMAN Histone H3	H3-3B	1.38077	0.139158	0.459375	0.811467
P01780	HV307_HUMAN Immunoglobulin heavy variable 3-7	IGHV3-7	0.989196	0.880464	1.05077	0.947241
A0A5H1ZRS2	A0A5H1ZRS2_HUMAN Immunoglobulin kappa variable 2D-28	IGKV2D-28	1.68997	0.30783	0.667772	0.0313916
P00568	KAD1_HUMAN Adenylate kinase isoenzyme 1	AK1	0.713968	0.00569051	4.3577	0.298259
P01619	KV320_HUMAN Immunoglobulin kappa variable 3-20	IGKV3-20	1.86776	0.621119	1.16172	0.00569685
P07858	CATB_HUMAN Cathepsin B	CTSB	1.46064	0.0127806	1.93305	0.0629288
P31146	COR1A_HUMAN Coronin-1A	CORO1A	0.736181	0.19818	0.552955	0.416373
P10909	CLUS_HUMAN Clusterin	CLU	1.12901	0.789173	0.937987	0.281942
Q13421	MSLN_HUMAN Mesothelin	MSLN	0.654365	0.00690116	0.52657	0.041549
A2ACR1	A2ACR1_HUMAN Proteasome subunit beta	PSMB9	0.917723	0.00151564	2.81739	0.667807
K7EKL3	K7EKL3_HUMAN Progranulin (Fragment)	GRN	0.822581	0.299565	0.868055	0.397991
P19827	ITIH1_HUMAN Inter-alpha-trypsin inhibitor heavy chain H1	ITIH1	3.60407	0.194719	1.42015	0.0056329
Q86YZ3	HORN_HUMAN Hornerin	HRNR	0.999272	0.282862	1.30485	0.996338
P35579	MYH9_HUMAN Myosin-9	MYH9	0.847866	0.477468	0.765416	0.588299
P01876	IGHA1_HUMAN Immunoglobulin heavy constant alpha 1	IGHA1	0.933562	0.41994	0.806697	0.602736
P01700	LV147_HUMAN Immunoglobulin lambda variable 1-47	IGLV1-47	0.775403	0.0413169	0.464047	0.200368
P03973	SLPI_HUMAN Antileukoproteinase	SLPI	0.948077	0.000119902	2.55667	0.754924
Q8N474	SFRP1_HUMAN Secreted frizzled-related protein 1	SFRP1	1.27473	0.00177299	2.21068	0.250505
B0YJC4	B0YJC4_HUMAN Vimentin	VIM	1.02384	0.323609	0.614719	0.906498
Q99935	PROL1_HUMAN Opiorphin prepropeptide	OPRPN	0.403596	0.181764	1.23881	0.0024967
P35908	K22E_HUMAN Keratin, type II cytoskeletal 2 epidermal	KRT2	1.01183	0.11678	0.782562	0.906152
P02788	TRFL_HUMAN Lactotransferrin	LTF	0.878766	0.946405	0.991415	0.398229
A0A590UJ76	A0A590UJ76_HUMAN Deleted in malignant brain tumors 1 protein	DMBT1	0.738128	0.529659	0.819658	0.118088
A0A087WWU8	A0A087WWU8_HUMAN Tropomyosin alpha-3 chain	TPM3	1.77067	0.423326	1.33503	0.0263069
P00751	CFAB_HUMAN Complement factor B	CFB	2.11959	0.137447	1.72586	0.0190845
C9J9W2	C9J9W2_HUMAN LIM and SH3 domain protein 1 (Fragment)	LASP1	1.06841	0.982075	1.38543	0.771179
P01857	IGHG1_HUMAN Immunoglobulin heavy constant gamma 1	IGHG1	2.84179	0.00155842	3.81956	0.00313039
Q14508	WFDC2_HUMAN WAP four-disulfide core domain protein 2	WFDC2	0.936087	0.0724398	1.46964	0.621714
P05204	HMGN2_HUMAN Non-histone chromosomal protein HMG-17	HMGN2	0.985523	0.221118	0.550882	0.737931
P01834	IGKC_HUMAN Immunoglobulin kappa constant	IGKC	1.10898	0.811415	0.932663	0.569567
P01825	HV459_HUMAN Immunoglobulin heavy variable 4-59	IGHV4-59	0.925155	0.474957	1.33343	0.83633
P80303	NUCB2_HUMAN Nucleobindin-2	NUCB2	0.76799	0.0580211	0.620982	0.288838
Q9GZZ8	LACRT_HUMAN Extracellular glycoprotein lacritin	LACRT	0.663203	0.000858234	0.543682	0.00814908
A0A4W8ZXM2	A0A4W8ZXM2_HUMAN Immunoglobulin heavy variable 3-72	IGHV3-72	1.23174	0.764991	0.920849	0.295997
Q86Y46	K2C73_HUMAN Keratin, type II cytoskeletal 73	KRT73	0.8127	0.450864	0.694368	0.384499
P81605	DCD_HUMAN Dermcidin	DCD	0.366218	0.0453334	0.586042	0.0817167
P61769	B2MG_HUMAN Beta-2-microglobulin	B2M	0.950263	0.0556045	1.95457	0.869818
P19652	A1AG2_HUMAN Alpha-1-acid glycoprotein 2	ORM2	2.48118	0.0589468	2.66342	0.0137262
C9JV37	C9JV37_HUMAN Prothrombin (Fragment)	F2	2.3762	0.710197	1.35613	0.0376029
P02790	HEMO_HUMAN Hemopexin	HPX	2.22677	0.0283911	3.03589	0.0552547
P01861	IGHG4_HUMAN Immunoglobulin heavy constant gamma 4	IGHG4	10.1706	0.00221979	10.2774	0.00164721
P34096	RNAS4_HUMAN Ribonuclease 4	RNASE4	0.835757	0.267859	1.256	0.358842
P01042	KNG1_HUMAN Kininogen-1	KNG1	2.16559	0.0226027	2.93202	0.0588478
P61626	LYSC_HUMAN Lysozyme C	LYZ	1.06773	0.0897635	1.20035	0.48984
P02760	AMBP_HUMAN Protein AMBP	AMBP	1.51767	0.659573	1.64768	0.168468
H0YI00	H0YI00_HUMAN Extracellular glycoprotein lacritin (Fragment)	LACRT	0.521274	2.46759e-05	0.325646	0.0297424
P16403	H12_HUMAN Histone H1.2	H1-2	0.537721	0.0608408	0.190873	0.0741469
P0DOY3	IGLC3_HUMAN Immunoglobulin lambda constant 3	IGLC3	0.987913	0.910461	0.966009	0.914366
P31025	LCN1_HUMAN Lipocalin-1	LCN1	1.03845	0.245909	0.836338	0.853403
P0DP04	HV43D_HUMAN Immunoglobulin heavy variable 3-43D	IGHV3-43D	1.42535	0.680847	1.11803	0.160482
P01036	CYTS_HUMAN Cystatin-S	CST4	0.492402	0.00473244	0.486919	0.00264909
P22079	PERL_HUMAN Lactoperoxidase	LPO	1.03134	0.553776	1.11362	0.864521
P07602	SAP_HUMAN Prosaposin	PSAP	0.585313	0.356824	0.638664	0.0961502
A0A087WYF5	A0A087WYF5_HUMAN Salivary acidic proline-rich phosphoprotein 1/2 (Fragment)	PRH1	0.220819	0.514697	0.926534	0.0775465
Q5H9A7	Q5H9A7_HUMAN Metalloproteinase inhibitor 1	TIMP1	1.40712	0.0775832	1.42853	0.2049
P31151	S10A7_HUMAN Protein S100-A7	S100A7	0.147566	0.000579036	0.269751	0.0123743
P02656	APOC3_HUMAN Apolipoprotein C-III	APOC3	4.22085	0.653985	1.13493	0.0252043
P31944	CASPE_HUMAN Caspase-14	CASP14	0.0634035	0.0513459	0.244729	0.0708778
P04196	HRG_HUMAN Histidine-rich glycoprotein	HRG	2.61187	0.839416	1.01316	0.0356432
A0A0J9YY99	A0A0J9YY99_HUMAN Ig-like domain-containing protein (Fragment)	IGHV3-30-5	1.44726	0.679178	0.842221	0.0811728
P01034	CYTC_HUMAN Cystatin-C	CST3	0.897385	0.98391	1.00349	0.6126
P01714	LV319_HUMAN Immunoglobulin lambda variable 3-19	IGLV3-19	1.867	0.225039	1.50987	0.0202177
P78386	KRT85_HUMAN Keratin, type II cuticular Hb5	KRT85	3.69574	0.00395289	3.86158	0.00337269
P80748	LV321_HUMAN Immunoglobulin lambda variable 3-21	IGLV3-21	0.664478	0.217005	0.382021	0.378202
A0A3B3IRX2	A0A3B3IRX2_HUMAN Phospholipase A2	PLA2G2A	0.454703	0.0976763	0.468545	1.26481e-06
P01624	KV315_HUMAN Immunoglobulin kappa variable 3-15	IGKV3-15	2.50186	0.40633	1.22431	0.000534483
P01011	AACT_HUMAN Alpha-1-antichymotrypsin	SERPINA3	4.14564	0.00570301	5.70531	0.00636307
P04217	A1BG_HUMAN Alpha-1B-glycoprotein	A1BG	1.92716	0.0108486	2.91925	0.0282119
H3BVI7	H3BVI7_HUMAN Cadherin-1	CDH1	0.526974	0.519473	0.856414	0.0149621
Q08380	LG3BP_HUMAN Galectin-3-binding protein	LGALS3BP	0.98145	0.144874	1.37061	0.938567
P02533	K1C14_HUMAN Keratin, type I cytoskeletal 14	KRT14	0.449247	0.00410321	0.443078	0.0288549
P00450	CERU_HUMAN Ceruloplasmin	CP	1.38764	0.148625	1.55877	0.14412
H9KV48	H9KV48_HUMAN Plasma protease C1 inhibitor	SERPING1	3.04849	0.242815	1.48439	0.0289208
P12273	PIP_HUMAN Prolactin-inducible protein	PIP	0.938926	0.0770555	0.825791	0.680928
O43852	CALU_HUMAN Calumenin	CALU	1.28834	0.0494067	1.69095	0.323741
P20061	TCO1_HUMAN Transcobalamin-1	TCN1	0.968163	0.0437359	1.51951	0.857593
P01023	A2MG_HUMAN Alpha-2-macroglobulin	A2M	5.03424	0.00245966	6.74638	0.00175947
A0A4W9A917	A0A4W9A917_HUMAN Immunoglobulin heavy constant gamma 3 (Fragment)	IGHG3	2.71229	0.00100266	3.81119	0.00252678
B4DLR8	B4DLR8_HUMAN NAD(P)H dehydrogenase [quinone] 1	NQO1	3.33146	0.0245848	5.67082	0.0691262
Q6XQN6	PNCB_HUMAN Nicotinate phosphoribosyltransferase	NAPRT	1.32428	0.12219	2.53154	0.0683154
P34896	GLYC_HUMAN Serine hydroxymethyltransferase, cytosolic	SHMT1	0.773146	0.0486139	3.31099	0.760364
P20160	CAP7_HUMAN Azurocidin	AZU1	0.36439	0.0929347	0.264709	0.0559056
P09758	TACD2_HUMAN Tumor-associated calcium signal transducer 2	TACSTD2	1.32066	0.170867	0.53543	0.291311
P80511	S10AC_HUMAN Protein S100-A12	S100A12	0.356383	0.30876	0.266229	0.0717125
P27348	1433T_HUMAN 14-3-3 protein theta	YWHAQ	1.75408	0.548611	0.930986	0.0560486
B0QYF7	B0QYF7_HUMAN Myoglobin (Fragment)	MB	0.800436	0.487592	1.46283	0.662453
P49913	CAMP_HUMAN Cathelicidin antimicrobial peptide	CAMP	0.192193	0.0624865	0.104974	0.00533241
P05164	PERM_HUMAN Myeloperoxidase	MPO	0.392136	0.0612657	0.191784	0.0218233
C9J1Z8	C9J1Z8_HUMAN ADP-ribosylation factor 5 (Fragment)	ARF5	3.15784	0.0398609	0.438482	0.0412934
P01019	ANGT_HUMAN Angiotensinogen	AGT	4.20843	0.037101	2.22913	0.00486992
Q02818	NUCB1_HUMAN Nucleobindin-1	NUCB1	0.676398	0.879974	0.88724	0.177638
P01877	IGHA2_HUMAN Immunoglobulin heavy constant alpha 2	IGHA2	na	na	only in C	0.639276
O75891	AL1L1_HUMAN Cytosolic 10-formyltetrahydrofolate dehydrogenase	ALDH1L1	0.16722	0.6	only in C	0.406165
U3KPS2	U3KPS2_HUMAN Myeloblastin	PRTN3	0.170421	0.115862	0.132326	0.0262213
P14780	MMP9_HUMAN Matrix metalloproteinase-9	MMP9	0.391522	0.252377	0.35461	0.0284607
Q562R1	ACTBL_HUMAN Beta-actin-like protein 2	ACTBL2	1.85632	0.641059	only in C	na
na	Keratin 33b	Krt33b	only in B	na	only in C	na
Q9NSB4	KRT82_HUMAN Keratin, type II cuticular Hb2	KRT82	only in A	na	only in A	na
na	Keratin 9	krt9	only in A	na	only in A	na
na	Keratin 13	Krt13	0	na	only in C	na
P78385	KRT83_HUMAN Keratin, type II cuticular Hb3	KRT83	14.7891	0.09	only in C	0.106074
Q14525	KT33B_HUMAN Keratin, type I cuticular Ha3-II	KRT33B	12.5462	0.0215092	189.005	0.0982953
Q15323	K1H1_HUMAN Keratin, type I cuticular Ha1	KRT31	11.4081	0.0150922	60.957	0.0215092
P19012	K1C15_HUMAN Keratin, type I cytoskeletal 15	KRT15	only in B	na	0	na
		Krt75	only in B	na	only in C	na
