# Supplementary material for: Proteomic Profiling of Tears in Blau Syndrome Patients in Identification of Potential Disease Biomarkers
Source: Int J Mol Sci. 2024 Aug 1;25(15):8387. doi: 10.3390/ijms25158387 (PMC11312868; doi:10.3390/ijms25158387)
Supplement: Supplementary file 1 [file ijms-25-08387-s001.zip › Table S2.xlsx]

## Sheet: A vs B
Gene Name	fold change	p value
S100A7	-6.77665	0.000579036
SCGB2A1	-2.9794	6.54294e-09
DCD	-2.73062	0.0453334
SCGB1D1	-2.68864	0.000240602
GSTA1	-2.62145	0.00231602
KRT14	-2.22595	0.00410321
CST4	-2.03086	0.00473244
S100A6	2.03076	0.0222902
PLG	2.07997	0.0325399
TUBB4B	2.1065	0.0293188
PGD	2.15996	0.017683
TUBA1B	2.16028	0.0151711
KNG1	2.16559	0.0226027
HPX	2.22677	0.0283911
C3	2.35242	0.0429129
SERPINA1	2.36158	0.00757507
GC	2.44532	0.0306562
PLTP	2.45692	0.0445519
IGHG2	2.55375	0.0167903
IGHG3	2.71229	0.00100266
IGHG1	2.84179	0.00155842
ARF5	3.15784	0.0398609
WARS1	3.19593	0.0490208
APOA1	3.27939	0.0334622
NQO1	3.33146	0.0245848
S100P	3.38455	0.000744217
NCCRP1	3.43602	0.010433
ITIH4	3.53839	0.0110364
KRT85	3.69574	0.00395289
SERPINA3	4.14564	0.00570301
HP	4.16231	1.43643e-05
AGT	4.20843	0.037101
A2M	5.03424	0.00245966
IGHG4	10.1706	0.00221979

## Sheet: A vs C
Gene Name	fold change	p value
CAMP	-9.52616	0.00533241
PRTN3	-7.55708	0.0262213
DEFA3	-6.77686	0.0011258
MPO	-5.21421	0.0218233
S100A7	-3.70712	0.00123743
SCGB2A1	-3.49334	4.6132e-08
KRT16	-3.43485	0.0281624
LACRT	-3.07082	0.0297424
MMP9	-2.82	0.0284607
SCGB1D1	-2.53126	2.20415e-09
ARF5	-2.28059	0.0412934
KRT14	-2.25694	0.0288549
PLA2G2A	-2.13427	1.26481e-06
CST4	-2.05373	0.00264909
TUBB4B	2.05986	0.00901491
PLTP	2.14243	0.0143917
CARHSP1	2.16423	0.0111972
AGT	2.22913	0.00486992
TUBA1B	2.2838	0.016124
C3	2.29288	0.0136784
ZG16B	2.29309	0.00373991
GC	2.29705	0.0103872
APOA4	2.36781	0.00678496
CFH	2.37983	0.0426623
S100P	2.45556	2.69754e-05
PLG	2.45768	0.0179751
RBP4	2.55767	0.00585944
APOA1	2.65462	0.00862356
ORM2	2.66342	0.0137262
SERPINA1	2.88547	0.00765499
IGHG2	2.89569	0.0176238
A1BG	2.91925	0.0282119
ITIH4	3.26158	0.00917837
ALDH1A3	3.3479	0.0406932
IGHG3	3.81119	0.00252678
IGHG1	3.81956	0.00313039
KRT85	3.86158	0.00337269
WARS1	3.98362	0.0360385
NCCRP1	4.07554	0.0192183
SERPINA3	5.70531	0.00326307
HP	5.706	2.46834e-05
A2M	6.74638	0.000725947
IGHG4	10.2774	0.00126472
KRT31	60.957	0.0187509
