# Supplementary material for: Proteomic Profiling of Tears in Blau Syndrome Patients in Identification of Potential Disease Biomarkers
Source: Int J Mol Sci. 2024 Aug 1;25(15):8387. doi: 10.3390/ijms25158387 (PMC11312868; doi:10.3390/ijms25158387)
Supplement: Supplementary file 1 [file ijms-25-08387-s001.zip › Table S4.xlsx]

## Sheet: I1 vs II1
Gene Name	fold change	p value
KRT14	-3.99732	0.00196016
VTN	-3.73275	0.019441
KRT85	-2.05054	0.0257135
MSLN	2.0049	0.0286243
CAPS	2.02681	0.0268899
EZR	2.02856	0.015444
SPRR1A	2.03729	0.015621
HNRNPK	2.07438	0.0233883
CTSB	2.07901	0.0394354
SCGB1D1	2.08481	0.036535
ARPC3	2.15331	0.0198632
NUCB2	2.17679	0.0267748
HSPA1B	2.18817	0.0131037
ADH7	2.19001	0.000867448
GLO1	2.20421	0.000691554
ENO1	2.20898	0.0244369
NUCB1	2.23193	0.0496388
GSTA1	2.25867	0.0244872
SCGB2A1	2.2715	0.0030328
CRYAB	2.2883	0.0253232
TMSB4X	2.29268	0.0225276
ERP29	2.3349	0.000743049
LASP1	2.33835	0.0126131
CRYZ	2.37052	0.0114576
IDH1	2.40178	0.00860104
H2AC14	2.47502	0.0364724
CXCL17	2.48897	0.00765648
AKR1C2	2.49354	0.0257747
TALDO1	2.52383	0.0401493
MT1M	2.62267	0.0028008
KRT8	2.70725	0.0278781
TACSTD2	2.74297	0.0309349
ANXA11	2.75711	0.00227142
ARHGDIB	2.79751	0.0216725
TKT	2.85068	0.0371163
ACTR3	2.87585	0.0293451
LMNA	3.00675	0.00501587
Krt5	3.29964	0.000816827
KRT13	3.69184	0.0241246
KRT19	3.72499	0.0140043
KRT5	3.73566	0.00112832
NQO1	4.14946	0.00745522
B2M	4.38285	0.0104043
FABP5	4.7306	0.014974
KRT7	4.80453	0.000571359
KRT4	5.24616	0.016202
ALDH3A1	5.9022	0.00655746
DEFA3	9.92589	0.0168201
MPO	16.4981	0.00306589
AZU1	24.8351	0.0164768

## Sheet: I1 vs III1-2
Gene Name	p value	fold change
PRR27	0.0189509	-14.6637
CXCL17	0.00012954	-5.35915
TUBB	0.00139692	-3.98125
CST1	0.00709874	-3.00983
PLTP	0.00771511	-2.89983
LCN1	0.000489002	-2.6618
CST3	0.000971173	-2.54335
PLA2G2A	0.000140211	-2.49085
SFRP1	0.00104399	-2.46691
NUCB2	0.000107679	-2.43708
OPRPN	0.00481705	-2.24035
ABHD14B	0.035932	2.01172
IGKV4-1	0.011891	2.03639
ALB	0.0490613	2.04133
YWHAB	0.0253721	2.0654
HSP90AA1	0.0407541	2.1004
IGKV3-15	0.0243947	2.10918
ATP5F1B	0.0480449	2.17708
SELENBP1	0.0244888	2.19549
GSR	0.00710788	2.20613
PPA1	0.0124796	2.31714
HSPG2	0.0122933	2.32144
FGA	0.0297363	2.33325
IGHV3-30-5	0.0454496	2.35221
KPNB1	0.047815	2.39231
IGKV2D-28	0.0283296	2.40766
PLS3	0.00458999	2.41896
S100A9	0.0316198	2.45955
AGR2	0.0296581	2.50062
HSP90AB1	0.00321455	2.62902
S100A8	0.0170474	2.71199
CNDP2	0.0199705	2.71238
CAPN1	0.0222643	2.82977
ALDH3A1	0.0367182	2.85763
NAPRT	0.0450186	2.87988
IGHV3OR16-12	0.0340089	2.92529
DMBT1	0.0454869	2.93522
TF	0.0402436	3.02137
MYH14	0.0276371	3.05972
GNB2	0.0296053	3.06929
TGM2	0.0140561	3.07897
GPI	0.0241835	3.25145
APOA4	0.0461866	3.28902
SERPINA1	0.0294598	3.4843
IGHG1	0.026649	3.49619
PLG	0.0307851	3.59196
CAPZB	0.00165588	3.59237
RBP4	0.0415881	3.617
KRT85	0.0172615	4.00969
APOH	0.00497052	4.04345
LCN2	0.0208142	4.05147
CFH	0.0301195	4.17619
ORM2	0.027626	4.31317
AK1	0.0376145	4.39708
APOA1	0.0464253	4.83226
ITIH1	0.0364147	5.10325
SERPINA3	0.0272079	5.323
AHSG	0.0303984	5.60764
IGHG2	0.0242939	5.61765
KNG1	0.0104458	5.72848
SERPINB1	0.0360836	6.08508
GLUL	0.0151329	7.2913
F2	0.0186356	7.58966
HPX	0.0391515	7.77093
VTN	0.016384	9.07683
AGT	0.014366	10.2877
SERPING1	0.0248868	10.4114
KRT83	0.0420651	78.9013
KRT33B	0.0294035	192.479

## Sheet: II1 vs III1-2
Gene Name	fold change	p value
PRR27	-10.4747	0.020951
IGLV3-21	-8.39151	8.76381e-06
KRT14	-4.10288	0.022962
CST1	-4.07206	0.000516451
IGHG4	-3.9855	0.0221802
PLTP	-3.76637	0.00546105
TUBB	-3.70871	0.00186383
PLA2G2A	-2.781	8.30218e-06
CST3	-2.65263	0.000807643
TIMP1	-2.31532	0.000282691
LCN1	-2.20546	0.000805478
CXCL17	-2.15316	0.00164523
CALR	2.01347	0.00329497
ALDH1A3	2.0239	0.0219484
APRT	2.02927	0.0210012
PEPD	2.04565	0.0251079
ANXA5	2.06808	0.0245975
PPIA	2.07606	0.0176391
IQGAP1	2.08677	0.0283945
ARHGDIB	2.10845	0.0310792
TUBB4B	2.11492	0.00300955
PSMA2	2.1184	0.0131372
ERP29	2.12013	0.00521441
HSPB1	2.12166	0.0132145
HP	2.12313	0.0223706
UBE2L3	2.12354	0.0101853
HNRNPC	2.12519	0.000873523
TUBA1B	2.13119	0.0389216
DBI	2.13493	0.0365434
WDR1	2.14638	0.0391775
TPI1	2.15491	0.00223545
CSTB	2.15818	0.019356
MVP	2.15921	0.0177936
H4C1	2.16438	0.0481424
YWHAQ	2.16689	0.0219841
EIF5A	2.16973	0.00985026
IGHV3-7	2.17526	0.0412482
GSN	2.17623	0.00491507
FKBP1A	2.19713	0.00205335
IGKC	2.19823	0.0115779
ARPC3	2.21199	0.012507
PTGES3	2.22318	0.0375591
CAPZA1	2.22399	0.000623498
SERPINC1	2.23048	0.00692132
ALB	2.23899	0.0338723
LGALS3BP	2.24429	0.0263391
SOD1	2.24848	0.00245397
ST13	2.25743	0.0130838
CASP14	2.2582	0.0112734
HSPA8	2.26132	0.0145298
PSMB8	2.26184	0.0218211
FGA	2.27802	0.0474009
SERPINB5	2.28765	0.0260958
ACTG1	2.29198	0.00815768
PRDX2	2.30624	0.00521816
NUCB1	2.30984	0.009662
UBA1	2.31218	0.00876329
PIGR	2.31306	0.0188053
TAGLN2	2.33261	0.0313189
IGHG1	2.33359	0.044667
ANXA3	2.33548	0.0274879
ANXA4	2.34041	0.00636237
PSMA3	2.34677	0.0451533
PRDX1	2.35052	0.025683
IGHV3-30-5	2.35353	0.0108889
DSTN	2.39294	0.0181159
AHCY	2.40609	0.00603966
MDH2	2.40634	0.00171158
ACTA1	2.40671	0.00745608
HSPA5	2.41042	0.000881074
ADH1C	2.41286	0.0349336
HSPG2	2.41897	0.00370649
VTN	2.43167	0.0279495
PCBP1	2.43343	0.0179878
SFN	2.43755	0.00630668
CLTC	2.47839	0.000102233
MYL6	2.4845	0.0193772
MTPN	2.49478	0.0449937
ALDOA	2.51277	0.00506072
ORM2	2.51658	0.0065474
CMPK1	2.52026	0.0355547
IGHG3	2.5229	0.0488968
S100A4	2.5435	0.00398914
EML2	2.54352	0.00225992
EEF2	2.55441	0.0180412
HINT1	2.56881	0.0110666
P4HB	2.58796	0.00738208
S100A6	2.59004	0.0257737
KRT8	2.59886	0.0250935
CLIC1	2.6216	0.00811189
GDI2	2.6461	0.00683773
PDIA3	2.65085	0.0234781
ANXA1	2.66357	0.0181865
PDLIM1	2.67151	0.00113832
ALDH9A1	2.68736	0.0167475
DMBT1	2.69484	0.0280415
IGLV3-19	2.72574	5.58688e-05
GAPDH	2.73163	0.00564447
CALM3	2.73438	0.0458147
IGHV3-43D	2.78726	0.0452924
SELENBP1	2.80222	0.0103743
S100A9	2.8034	0.00147835
PGK1	2.84478	0.00216796
SOD2	2.84593	0.0015812
C11orf54	2.86234	0.000402979
GPX1	2.89141	0.000653889
TMSB4X	2.92943	0.00871452
CP	2.95318	0.0198831
PKM	2.95345	0.00101799
IGHV3OR16-12	2.96117	0.000389447
HSPA6	2.98477	0.00870833
ACTN4	2.98809	0.00781903
ANXA2	2.99917	0.0169561
PPA1	3.00509	0.0348086
	3.0167	0.0311088
S100A11	3.03538	0.000701565
APOA2	3.05548	0.000515637
HSPA1B	3.10424	0.00330247
YWHAB	3.11287	0.000359648
S100A8	3.12692	0.0238484
B2M	3.13674	0.0186919
LGALS3	3.15368	0.036908
CTSD	3.15379	0.0109137
LDHA	3.17314	0.00101547
ATP5F1A	3.18486	0.000154213
Krt5	3.19654	2.64982e-05
GLRX	3.20495	0.0371833
HSP90AA1	3.20562	0.0135923
YWHAG	3.21863	0.000360018
ADH7	3.22379	0.000310836
S100A10	3.23554	0.0465271
RNH1	3.23643	0.000466281
TKT	3.23857	0.0207147
FBP1	3.24819	0.0151686
ABHD14B	3.27434	0.00194662
PEBP1	3.30207	0.0379185
TF	3.32877	0.0124888
LMNA	3.3324	0.00250799
LASP1	3.34464	0.0083
PRDX5	3.38174	0.00672556
GSR	3.38476	0.000340428
AGR2	3.38635	0.000750511
YWHAZ	3.39101	0.00598571
CAPNS1	3.40271	0.0136307
TGM2	3.40938	0.00592687
SERPINA1	3.42564	0.00474258
GC	3.42831	0.0201134
AHSG	3.43603	0.00254688
GSTP1	3.46738	0.000757012
EZR	3.47229	0.00554332
DDT	3.48456	0.00069365
HEBP2	3.49879	0.00131456
PARK7	3.52158	8.68781e-06
BLVRB	3.53287	0.0252254
MT1M	3.55309	3.71915e-05
ATP5F1B	3.57825	0.000920223
A1BG	3.58535	0.0235515
SERPINB1	3.60976	0.0133833
HSP90AB1	3.61206	0.000114288
KRT5	3.64983	0.000238677
SPRR1A	3.68136	0.0022529
KRT19	3.68552	0.00730893
CAPS	3.69704	0.0117685
CFB	3.7553	0.0074844
CBR1	3.75572	0.049074
PGD	3.80724	0.00106136
COMT	3.82021	3.94168e-05
KNG1	3.82344	0.00667659
PYGL	3.82769	0.0320959
PLG	3.83199	0.00380957
YWHAE	3.8486	0.0353343
RBP4	3.88116	0.00498938
NAPRT	3.95242	0.0088432
PRDX6	3.99911	0.0316688
PLS3	4.00964	0.00414438
GSTA1	4.03727	0.00469304
CFH	4.10032	0.025072
IDH1	4.11686	0.00276662
ACTR3	4.12314	0.0211698
GPI	4.13603	0.00061191
ENO1	4.14725	0.0125857
TACSTD2	4.16986	0.0179153
IGHG2	4.20647	0.00379209
ANXA11	4.22452	6.40429e-06
FBP2	4.24688	0.0243051
GLO1	4.2575	1.63338e-06
CNDP2	4.27338	0.00016875
C3	4.29045	0.0165819
APEH	4.30662	0.00679866
A2M	4.41	0.0117495
ITIH4	4.55483	0.0105705
FABP5	4.59745	0.00626327
MYL12A	4.60897	0.0102493
CAPN1	4.62578	0.00713373
NCCRP1	4.63449	0.0478289
PGAM1	4.67767	0.0178292
LXN	4.71714	0.0011701
ITIH1	4.73942	0.000303783
HRG	4.95253	0.0377612
APOA1	4.95964	0.0345617
APOH	4.97384	0.00851732
ALDH1A1	5.00522	0.00558459
APOA4	5.0534	0.00248508
AKR1C1	5.16682	0.0406269
ITIH2	5.18336	0.0192477
CRYZ	5.20007	0.00376954
AK1	5.34928	0.0282803
AKR1C2	5.39058	0.00489977
MYH14	5.39856	0.0013151
CRYAB	5.42048	0.0113205
TALDO1	5.59766	0.0119424
DEFA3	5.64227	0.0127725
KRT4	5.69102	0.00754395
KRT13	5.81042	0.0201795
NQO1	5.88862	0.00544075
GNB2	5.91501	7.29406e-06
LCN2	6.03044	0.0120267
F2	6.28459	0.00687155
SERPINA3	6.35448	0.0145319
HPX	6.90252	0.0433962
MPO	6.93742	0.00285272
AZU1	7.07021	0.00766509
KRT7	7.27788	5.1642e-05
AGT	7.96989	0.00317125
GLUL	8.69935	0.0213481
SPARCL1	10.9775	0.00105429
APOC3	11.3615	0.0184554
SERPING1	12.3208	0.0201533
ALDH3A1	16.8663	0.00551397
